# Supplementary material for: RepeatAnalyzer: a tool for analysing and managing short-sequence repeat data
Source: BMC Genomics. 2016 Jun 3;17:422. doi: 10.1186/s12864-016-2686-2 (PMC4891823; doi:10.1186/s12864-016-2686-2)
Supplement: Additional file 1: — A table including all known A. marginale SSRs. Each SSR includes all names it has been assigned, separated by semicolons, and sources where it has been referenced are cited from the main text. (XLS 68.0 kb) [file 12864_2016_2686_MOESM1_ESM.xls]

## Sheet: Anaplasma marginale repeats
Supplementary Table 1: Includes all known A. marginale Msp1a SSR sequences.
Name	Sequence	Source
A	DDSSSASGQQQESSVSSQSEASTSSQLG	[6][31][32]
B	ADSSSAGGQQQESSVSSQSDQASTSSQLG	[6][43][32]
C	ADSSSAGGQQQESSVSSQSGQASTSSQLG	[6][43][32]
D	ADSSSASGQQQESSVSSQSEASTSSQLGG	[6][32]
E	ADSSSASGQQQESSVSSQSEASTSSQLG	[6][32]
F	TDSSSASGQQQESSVSSQSGQASTSSQLG	[41][31][43][32][45]
G;39	DDSSSASGQQQESSVSSQSGQASTSSQSG	[41][31][32]
H	TDSSSASGQQQESSVSSQSGQASTSSQSG	[41][31][32]
I	DDSSSASGQQQESSVSSQSGQASTSSQLG	[41][32]
J	ADSSLAGGQQQESSVSSQSDQASTSSQLG	[41][32]
Australian type 1;8	ADGSSAGDQQQESSVSSQSGASTSSQSG	[38][36][32]
α	ADSSSASGVLSQSGQASTSSQLG	[35][43][32]
β	TDSSSAGDQQQGSGVSSQSGQASTSSQLG	[35][43][32][45]
Γ;γ	TDSSSASGQQQESSVSSQSDASTSSQLG	[35][43][32]
μ	ADSSSASGLQQESSVSSQSGQASTSSQLG	[35][32]
π	ADSSSAGGQQQESSVSSQSGQASTSSQFG	[35][32]
σ	ADSSSAGGQQQESIVSSQSDHASTSSQLG	[35][32]
Σ	ADSSSAGGQQQESSVSSQSEASTSSQLG	[35][43][32]
τ	TDSSSASGQQQESSVLSPSGQASTSSQLG	[35][43][32]
Z;Φ;ϕ	TDSSSASGQQQESSVSSQSEASTSSQLG	[35][32]
5	ADSSSASGQQQESSVSSQSDASTSSQLG	[37][36][32]
6	ADSSSASGQQQESSVSSHSEASTSSQLG	[37][36][32]
7	TDSSSASGQQQESSVSSHSEASTSSQLG	[37][36][32]
K;S	ADGSSAGGQQQESSVSSQSDQASTSSQLG	[36][32]
L	AGSSSADGQQQESSVSSQSDQASTSSQLG	[36][32]
M	ADSSSASGQQQESSVSSQSGQASTSSQLG	[36][43][32][45][47]
m	ADSSSASGQQQESSVSSQSGQASTSSQSG	[36][32]
N	TDSSSASGQQQESSVSSQSDQASTSSQLG	[36][32]
O	SAGGQQQESSVSSQSDQASTSSQLG	[36][32]
P	TDSSSASGQQQESSGSSQSGQASHSAQSG	[36]
Q	ADSSSASGQQQESSVSSQSDQASTSSQLG	[36][31][43][32]
R	ADSSSAGGQQHESSVSSQSDQASTSSQLW	[36][32]
T	AGSSSAGGQQQESSVSSQSDQASTSSQLG	[36][32]
U	DDSSSASGQQQESSVSSQSDQASTSSQLG	[36][32]
V	ADSSSAGGQQESSVSSQSDQASTSSQLG	[36][32]
W	TDSSSASGQQQESSVSSQSGQASTSSQSR	[36][32]
1	SGSSSASGQQQESSVLSQGGQASTSSQLG	[36][32]
2	TDSSSASGQQQESSVSPQSGQASTSSQLG	[36][32]
3	ADSSSASGQQQESSVLSQSGQASTSSQLG	[36][31][32][45]
4	TDSSSASGQQQESSVLSQSGQASTSSQLG	[36][31][32][44][45]
9	ADSSSASGQQQESSVSSQSDASTSSQSG	[36][32]
10	ADSSSASGQQQESSVLSPSGQASTSSQLG	[36][43][32]
11	ADSSSASGQQQESSVLSPSGQASTSSQLGVG	[36][43][32]
12	AGSSSASGQQQESSVLSQSDQASTSSQLG	[36][32]
14	TDSSSASGQQQESSVLSQSGASTSSQLG	[36][32][45]
15	ADSSSASGQQQESGVLSQSGQASTSSQLG	[36][43][32]
16	ADSSSAGDQQQGSSVSSQSGQASTSSQLG	[36][32]
17	TDSSSASGQQQESGVSSQSGQASTSSQLG	[36][32][45]
19	ADSSSAGDRQQESGVLSQSGQASTSSQLG	[36][32]
20	ADSSSAGDQQQESGVLSQSGQASTSSQLG	[36][32]
21	ADSSSAGDQQQESSVLSQSGQASTSSQLG	[36][32][45]
22	ADSSSASGQQQESSVLSPSGQASTSSQLS	[36]
23	TDSSSASGQQQKSSVLSQSSQASTSSQLG	[36][43][32]
24	ADSSSAGNQQQESSVLPQSGQASTSSQLS	[36][43]
26	ADSSSAGNQQQESSVLPQSGQASTSSQLG	[36][43][32]
28	AGSSSESGQQQESSVLSQSGQASTSSQLG	[36][43][32]
29	TDSSSASDQQQESSVSSQSGQASTSSQLG	[36][43][32]
30	ADSSSASGQQQKSSVLSQSSQASTSSQLG	[36][43][32]
32	TDSSSAGGQQQESSVSSQSGQASTSSQLG	[36][32]
47	ADSSSAGDQQQESSVSSQSDQASTSSQLG	[36][32]
13	TDSSSASGQQQESSVLSQSDQASTSSQLG	[31][43][32][45]
18	TDSSSASGQQQESSVLSQSDQASTSSQSG	[31][43][32]
25	ADSSSASGQQQESSVLSQSSQASTSSQLG	[31][43][32]
27	ADSSSASGQQQESSVLSQSDQASTSSQLG	[31][43][32][45]
31	ADSSSAGNQQQESSVSSQSDASTSSQLG	[31][43][32]
33	ADSSSASGQQQESSVLSKSGQAGTSSQLG	[31][32]
34	ANSSSASGQQQESSVLSQSDQASTSSQLG	[31][32]
35	TDSSSASGQQQESSVSSQSGQAGTSSQSG	[31][32]
36	ADSSSASGQQQESSVPSQSEASTSSQLG	[31][32]
37	TDSSSASGQQQESSVLSQSGQASTSSQSG	[31][32]
38	ADSSSASGQQQESSVLSQSGQASTSSQSG	[31][32]
40	AGSSSAGDQQQESSVSSQSDQASTSSQLG	[31][32]
41	ASSSSASGQQQESSVLSQSDQASTSSQLG	[31][32]
42	TDSSSASGQQQESSVLPQSGQASTSSQSG	[31][32]
43	ADSSSASGQQQESSVLPQSGQASTSSQSG	[31][32]
44	TDSSSASAQQQESSVSSQSGQASTSSQSG	[31][32]
45	TDSSSASGQQQESSVLPQSDQASTSSQLG	[31][32]
46	TDSSSASGQQQESSVLPQSGQASTSSQLG	[31][32][45]
Is1;73	TDSSSAGDQQQESGVSSQSGQASTSSQLG	[39][32][45][47]
Is2;74	ADSSSASGQQQESGVPSQSGQASTSSQLG	[39][32]
Is3;75	ADGSSAGDQQQESGVLSQSGQASTSSQLG	[39][32]
Is4;76	TDSSSASGQQQESGVSSQSDASTSSQLG	[39][32]
Is5;77	ADSSSVSGQQQESSVLSQSGQASTSSQLG	[39][32]
Is9;78	TDSSSASGQQQESSVLSQSSQASTSSQLG	[39][32]
22-2	ADSSSASGQQQESSVLSPSGQASTSSQSG	[43][32]
48	TDGSSASGQQQESSVLSPSGQASTSSQLGVG	[43][32]
49	TDGSSAGDQQQGSGVSSQSGQASTSSQLG	[43][32]
50	TDSSSAGDRQQGSGVSSQSGQASTSSQLG	[43][32]
51	TDSSSAGDQRQGSGVSSQSGQASTSSQLG	[43][32]
52	TDSSSASGQQQVSSVSSQSDASTSSQLG	[43][32]
53	TDSSSASGQQQESSVLPPSGQASTSSQLG	[43][32]
72;80	ADSSSAGDQQQESSVSSQSGQASTSSQLG	[42][32][47]
24-2	ADSSSAGNQQQESSVLPQSGQASTSSQSG	[32]
39-2	DDSSSASGQQQESSVLSQSDQASTSSQLG	[32]
54	LHSSSASGQQQESSVSFQTGQASTSSQLG	[32]
55	TDSSSAGDQHQESSVSSQSGQASTSSQLG	[32]
56	TDSSSASGEQQESSVLSPSGEASTSSQLG	[32]
57	TDSSSASGQHQESIVSSQSEASTSSQLW	[32]
58	TDGSSASGQQQESSVLSQSDEASTSSQLG	[32]
59	TDGSSASGQQQESSVLSQSDEASTSSQSG	[32]
60	ADGSSAGDQQQESSVSSQSGASTSSQLG	[32]
61	TDSSSAGDQQQESSVSSQSGASTSSQLG	[32][45]
62	TDSSSAGDQQQESSVSSQSDASTSSQLG	[32][45]
63	AGSSSASGQQQESSVLSQSGQASTSSQLG	[32]
64	AGSSSAGGQQQESSVSSQSEASTSSQLGG	[32]
65	ADSSSASGQQQESSVLSQSEASTSSQLGG	[32]
66	TDSSSAGDQQQESSVSSQSDASTSSQLR	[32]
67	TDSSSASGQQQESSVLSQSGQASPSSQLG	[32]
68	AGRSSASGQQQESSVLSQSGQASTSSQLG	[32]
69	ADGSSAGDQQQESSVSSQSGASPSSQLG	[32]
70	TDSSSAGDQQQESSASSQSGASTSSQLG	[32]
71	TDSSSAGDQQHESSVSSQSGARTSSQLG	[32]
72-2	ADSSSAGDQQESSVSSQSGASTSSQLG	[32]
79	TDSSSASGQPQESSVLCVSDLSSTSSQLG	[32][40]
81	TDSSSAGDQQQESSVSSQSGQASTSSQLG	[32][47]
82	ADSSSASGQQQESSVLSQSDLSSTWSQLG	[32][40]
83	TDSSSASGQQQESGVLSQSGQASTSSQSG	[32][40]
84	ADSSSAGNQQQESSVSSQSGASTSSQLG	[32]
85	ADGSSAGDQQQESSVSSQSGAGPSSQLG	[32]
86	TDSSSAGDQQQESSVSSKSGASTSSQLG	[32]
87	ADSSSASGQQQESSVLSQSIQASTSSQLR	[32]
88;Ph20	TDSSSASGQKQESSVLPQSGQASTSSQLG	[32][45]
89	ADSSSAGGQQQESSESSQSDQASTSSKLG	[32]
90	ADSSSAGGQQQESSVSSQSDQASSSSQLG	[32]
91	TDSSSASGQQQESSVSSQSGQASTSSQLR	[32]
92	ADSSSASGQQQESGVLSQSTQASTSSQLR	[32]
93	NDSSSASGQQQESSVLSPSGQASTSSQLGVG	[32]
94	ADSSSASGQQQESGVLSQSGQASTSSQLGVG	[32]
95	ADSSSTGGQQQESSVSSHSEASTSSQLGG	[32]
96	ADSSSASGQQQESSVLSQSEASTSSHLGG	[32]
97	ADSSSPSGQQQESSVSSQSEAATSSEVRG	[32]
98	ADSSSASGQQQESSVLSQSEASTSSQLG	[32]
99	ADSSWPSGNRQESPVLSHSYTTTSSQLRG	[32]
100	TDSSSASGQQQESGVLSQSGQASTSSQLG	[32][40]
101	AGSSSAGGQQQESSVSSQSDQATTSSQLG	[32]
102	ADSSSAGGQQQESSVSSQSDQANTSSHLG	[32]
103;Me1	ADSSSASGQQQGSSVLSQSGQASTSSQLG	[32][45]
104	ADSSSESGQQQESSVLSQSGQASTSSQLG	[32]
105	TDSSSAGGQQQESSVSSQSDASTSSQLG	[32]
106	ADGSSAGDQQQESSVSSQSGQASTSSQLG	[32]
107;Ph12	ADSSSASDQQQESGVPSQSEASTSSQLG	[32][45]
108	ADSSSASGVLSQSGQASTSPQLG	[32]
109	ADSSSASGQQPESSVLSPSGQASTSSQLG	[32]
110	ADSSSASGQQRESGVLSQSGQASTSSHLG	[32]
111	TDSSSASGRQQESSVLSQSDQASTSSQSR	[32]
112	TDSSSASGQQQESSVLSQSDQACTSSQLG	[32]
113	TDSSSASGQQRESSVLSQSDQASTSSQLG	[32]
114	TDSSSAGDHQQGSGVSSQSGEASTSSQLG	[32]
115	TDSSSAGDHQQGSGVSSQSGQASTSSQLG	[32]
116	TDSSSASGQQQESTVSSQSDASTSSQLG	[32]
117	AGSSSAGGQQQESSVSSQSDAATSSYLLG	[32]
118	ADSSSASGQQQESSVSSQSDPATSSPLLG	[32]
119	ADSSSASGQQQESSVLSQSDPATSSSLLG	[32]
120	TDSSSASGQQQESSVSSQSDDATSSSQLS	[32]
121	TDSSSASGHQRESTVLSRSDQASTSSQLG	[32]
122	TDSSSASGHQRESTVLSQSDQASTSSQSG	[32]
123	TDSSSASGQQRESTVLSQSDQASTSSHSG	[32]
124	TDSSSASGQQRESTVLSQSDQASTSSQLG	[32]
125	TDSSSASGQHQESSVLSQSDQASTSSQSG	[32]
126	TDSSSASGQQQESNVLSPCGRASTSSQLG	[32]
127	ADSSSAGDQQKESNVSSQTGQASPSSHLR	[32]
128	TDSSSAGDQQQGSGVSAQSGQASPWSQLG	[32]
129	ADSSSASGRHQKSNVSSQSEACTSSQLG	[32]
130	TDSSSASGQWCESSVSSQSEASTSSQLG	[32]
131	TDSSSASGQQQESSVSSQSEASTSSQLR	[32]
132	ADSSSASGGQQQSSVVSSSDDAGTSSPLWT	[32]
133	DDSSASGGQQQSSVASPSGDAATSSPLLT	[32]
134	ADSSSSGDQQQNSVASPSDDAATSSHLWT	[32]
135	DDSSSTGDQQQSSVVSPSDDAARSSQLWT	[32]
136	ADSSSASGQQQESSVSSQSEASTSSQLRG	[32]
137	ADSSSASGQQQESIVSSQSEARTSSQLGG	[32]
138	ADSSSASGQQQESSVSSQSEASSSSQLGG	[32]
139	ADSSSASGQQQESIVSSQSEASTSSQLGG	[32]
140	ADSSSASGQQQESGVLSQSGQASTSSQLR	[32][40]
141	TDSSSASGQQQESGVLSQSGQASTSSQLR	[32][40]
142	TDSSSASGQQQESSVLPQSGHARTSSQSG	[32][40]
143	TDSSSGSGQQQESSVLSQSSQARSSSQLG	[32][40]
144	DDSSSASGQQQESSVLPQSGQDSTSSQSG	[32][40]
145	GDSSSSSGQQQESSVLSQSSQASTSSQLG	[32][40]
146	ADSSSAGNQQQESSVSSQSEASTSSQLG	[32][40]
147	TDSSSAGNQQQESSVSSQSGAGTSSQLG	[32][40]
148	TDSSSAGDQQQESSVSSQSGASASSKLR	[32][40]
149	TDSSSAGDQQQESSVSSLSGASTSSQLG	[32][40]
150	TDSSSAGDQKQESSVSSQIGASTSSKLG	[32][40]
151	ANSSSASGQQEESSVLSQSDQASTSSQLG	[32][40]
152	TDSSSASGQQQESSVLSQSDQASTSSQLR	[32][40]
153	TDSSPEMGQQQESSVFSQSAQASTSSQSG	[32]
154	ADSSSASGQQQESSVLSQSDQASTSSQSG	[32][40]
155	ANSSSASGQQQESSVLSQSGQASTSSQLG	[32][40]
156	ADSSSAGNQQQESSVSSQSGHASTSSQLG	[32]
157;158-2	TDSWSASGQQQESSVLSQSDQASTSSQLG	[32][40]
158	AESSSASGQQQESSVLSQSDQSTSSQLG	[32]
159	ADSSSASGQQQESSVPSQSEAATSSQLG	[32]
160	ANGSSASGQQQESSVLSQSDEASTSSQLG	[32]
161	ADSSSASGQQQESSVLSQSDEASTSSQLG	[32]
153-2	TDSSPEGQQQESSVFSQSAQASTSSQSG	[40]
160-2	ADSSSASGQQQESSVPSQSEAATSSQLAD	[40]
161-2	ANGSSASGQQQESSVLSQSDQASTSSQLG	[40]
162	TDSSSASGQQQESSVLSQSGQASTSSLLG	[44]
Ph1	ADSSSASGVLSKSDQASTSSQLG	[45]
Ph2	ADSSSAGDRQQESGVSSQSGQASTSSQLG	[45]
Ph3	TDSSSASGQKQESSVLSQSDQASTSSQLG	[45]
Ph4	ADSSSASGQQQDSSVLSQGDQASTSSQLG	[45]
Ph5	TDSSSASGQQQESGVLPQSGQASTSSQLG	[45]
Ph6	TDSSSASGQQQESSVLPQGDQASTSSQLG	[45]
Ph7	TDSSSASGQQQESSVLSQGDQASTSSQLG	[45]
Ph8	AGSSSASGQQQDSSVLSQGDQASTSSQLG	[45]
Ph9	ADSSSAGDQQQESGVSSQSGQASTSSQLG	[45]
Ph10	TDSSSTGDQQQESGVSSQSGQASTSSQLG	[45]
Ph11	ADSSSASGQQQESSVSSQLG	[45]
Ph13	ADSSSASDQQQESSVLSQSGQASTSSQLG	[45]
Ph14	ADSSSASGQQQESGVPSQSEASTSSQLG	[45]
Ph15	ADSSSAGDQQQESSVSSQSDASTSSQLG	[45]
Ph16	TDSSSASGQRQESSVLSQSDQASTLSQLG	[45]
Ph17	ADSSSASGQQQESSVLSQSDQASTLSQLG	[45]
Ph18	TDSSSASGQQQESSVLSQSDQASTLSQLG	[45]
Ph19	AYSSSAGDQQQESSVSSQSGQASTSSQLG	[45]
Ph21	ADSSSAGDQQQESSVSSQSGASTSSQLG	[45]
Γ-2	TDSSSASGQQQESSVSSQSDASTSSQ	[45]
MGl10	ADSSSASGQQQESSVLSQSGASTSSQLG	[45]
EV1	TDSSSASSQQQESSVLSQSDQASTSSQLG	[33]
EV2	TDSSSASGQQQGSSVSSQSGQASTSSQLG	[33]
EV3	ADSSSAGGQQQESSVSSQSGASTSSQLG	[33]
EV4	TDSSSAGDQQQESSVLSPSGQASTSSQLGVG	[33]
EV5	ADGSSASGESSVSGQSEASTSS	[33]
EV6	ADGSSASGELSVGGQSEASTSS	[33]
EV7	TDSSSASGQQQESSVLSPSGQASTSSQLGVG	[33]
EV8	TDSSSASGQQQGSGVSSQSGQASTSSQLG	[33]
EV9	AGSSSAGGQQQESSVLSQSEASTSSQLGG	[33]
EV10	ADGSSAGDQQQESSVSSQSDASTSSQLG	[33]
EV11	ADSSSASGELSRSGQSEASTSS	[33]
EV12	TDSSSAGDQQQGSGVSSQSGQASTSSQSG	[33]
LJ1	TDSSSASGQQQESSVLSPSGQASTSSQSG	[33]
LJ2	TDSSSASGQQQESSASSQSDASTSSQLG	[33]
