# Supplementary material for: RepeatAnalyzer: a tool for analysing and managing short-sequence repeat data
Source: BMC Genomics. 2016 Jun 3;17:422. doi: 10.1186/s12864-016-2686-2 (PMC4891823; doi:10.1186/s12864-016-2686-2)
Supplement: Additional file 3: — A table including all SSRs extracted from the S. pneumoniae samples. Each SSR is identified by a number. (XLS 28 kb) [file 12864_2016_2686_MOESM3_ESM.xls]

## Sheet: Sheet1
ID	Sequence
1	WKQENGMWYFYNTDGSM ATG
2	WLQNNGSWYYLNANGSM ATG
3	WVKDGDTWYYLEASGAMKASQ
4	WFKVSDKWYYVNSNGAM ATG
5	WLQYNGSWYYLNSNGAM ATG
6	WAKVNGSWYYLNANGSM ATG
7	WFKVSDKWYYVNGLGAL AVN
8	WLQNNGSWYYLNSNGAM ATG
9	WLQYNGSWYYLNANGAM ATG
10	WAKVNGSWYYLNANGAM ATG
11	WLQYNGSWYYLNANGDM ATG
12	WAKVHGSWYYLNANGSM ATG
13	WVKDGETWYYLEASGSMKANQ
14	WFQVSDKWYYVNGLGSL SVN
15	WKQENGMWYFYNTDGSM AIG
16	WLQNNGSWYYLNANGAM ATG
17	WAKVNGLWYYLNSNGAM ATG
18	WLQYNDSWYYLNTNGAM ATG
19	WLEYNGSWYYLNANGAM ATG
20	WLEYNGSWYYLNSNGAM ATG
21	WVKDGDTWYYLEASGAMKANQ
